# Supplementary material for: Piezoresistive Sensor Based on Micrographite-Glass Thick Films
Source: Sensors (Basel). 2022 Apr 24;22(9):3256. doi: 10.3390/s22093256 (PMC9100864; doi:10.3390/s22093256)
Supplement: Supplementary file 1 [file sensors-22-03256-s001.zip]

Archive with 1 entries (1 files):
- sensors-1638887-supplementary.pdf
